# Supplementary material for: Movement Prototypes in a Complex Teamgym Gymnastics Technique on the Vaulting Table and Their Relationship with Judges’ Scores
Source: Sensors (Basel). 2023 Mar 18;23(6):3240. doi: 10.3390/s23063240 (PMC10054299; doi:10.3390/s23063240)
Supplement: Supplementary file 1 [file sensors-23-03240-s001.zip]

Archive with 1 entries (1 files):
- sensors-2146647-SI.pdf
